# Supplementary material for: Molecular Characterization of Dengue Virus Strains from the 2019–2020 Epidemic in Hanoi, Vietnam
Source: Microorganisms. 2023 May 11;11(5):1267. doi: 10.3390/microorganisms11051267 (PMC10222920; doi:10.3390/microorganisms11051267)
Supplement: Supplementary file 1 [file microorganisms-11-01267-s001.zip]

Archive with 1 entries (1 files):
- microorganisms-2381092-supplementary.pdf
